# Supplementary material for: Approach–Avoidance Motivation and Goal Adaptation in Chronic Pain: Predicting Pain Intensity and Interference
Source: Int J Environ Res Public Health. 2026 May 27;23(6):708. doi: 10.3390/ijerph23060708 (PMC13299446; doi:10.3390/ijerph23060708)
Supplement: Supplementary file 1 [file ijerph-23-00708-s001.zip]

Archive with 1 entries (1 files):
- ijerph-4304273-supplementary.pdf
